# Supplementary material for: Synthesis and Characterization Superabsorbent Polymers Made of Starch, Acrylic Acid, Acrylamide, Poly(Vinyl Alcohol), 2-Hydroxyethyl Methacrylate, 2-Acrylamido-2-methylpropane Sulfonic Acid
Source: Int J Mol Sci. 2021 Apr 21;22(9):4325. doi: 10.3390/ijms22094325 (PMC8122658; doi:10.3390/ijms22094325)
Supplement: Supplementary file 1 [file ijms-22-04325-s001.zip]

Archive with 1 entries (1 files):
- ijms-1156812-SI.docx
